# Supplementary material for: Knowledge, Attitudes and Perceived Barriers to Pneumococcal Vaccination: A Cross-Sectional Survey Among Healthcare Workers and Administrative Staff at an Italian University Hospital
Source: Vaccines (Basel). 2026 Jun 15;14(6):530. doi: 10.3390/vaccines14060530 (PMC13307725; doi:10.3390/vaccines14060530)
Supplement: Supplementary file 1 [file vaccines-14-00530-s001.zip]

Archive with 1 entries (1 files):
- vaccines-4328982-supplementary.pdf
